# Supplementary material for: Mechanical Performance of Milled CAD/CAM Versus 3D-Printed Dental Prostheses: A Systematic Review and Meta-Analysis of Flexural Strength and Fracture Resistance
Source: Dent J (Basel). 2026 May 29;14(6):325. doi: 10.3390/dj14060325 (PMC13297834; doi:10.3390/dj14060325)
Supplement: Supplementary file 1 [file dentistry-14-00325-s001.zip]

Archive with 1 entries (1 files):
- dentistry-4292065-supplementary.pdf
